# Supplementary material for: Systematic identification of single transcription factor perturbations that drive cellular and tissue rejuvenation
Source: Proc Natl Acad Sci U S A. 2026 Jan 9;123(2):e2515183123. doi: 10.1073/pnas.2515183123 (PMC12799168; doi:10.1073/pnas.2515183123)
Supplement: Supplementary file 2 — Dataset S01 (XLSX) [file pnas.2515183123.sd01.xlsx]

## Sheet: Sheet1
Gene
ALX1
APOD
ARID5A
ARNTL2
ARX
ATF4
ATF6
ATF7
ATG3
ATG4C
ATG4D
ATG5
BATF3
BRCA1
BSX
CDX1
CDX2
CEBPA
CEBPB
CEBPZ
CPEB1
CREB1
CREB3L1
CTCF
CTCFL
DLX2
DLX4
DLX5
DLX6
DNMT1
DRGX
DUXA
E2F1
E2F3
E2F4
E2F5
E2F7
EGR1
EGR2
EN1
EOMES
ESR1
ESX1
ETS1
ETS2
ETV5
EZH2
FERD3L
FLI1
FOSL1
FOXA2
FOXA3
FOXB2
FOXC1
FOXD2
FOXF2
FOXI1
FOXM1
FOXO3
FOXO4
FOXP1
FOXP2
FOXS1
GABARAPL1
GATA1
GATA2
GATA3
GATA5
GSX2
HINFP
HMGB1
HMGB2
HNF1B
HOXA1
HOXA13
HOXA2
HOXA6
HOXB13
HOXB4
HOXB7
HOXB9
HOXC10
HOXC5
HOXD11
HOXD3
HSF1
HSF2
HSF4
HSPA8
HSPD1
IRF4
IRF5
IRF7
JUN
JUND
KLF3
KLF4
KLF6
LCOR
LHX1
LHX5
MAZ
MEF2A
MEF2C
MITF
MRRF
MXD3
MYB
MYBL2
MYC
NFATC2
NFATC4
NFE2L2
NFIA
NFIL3
NFKB1
NFKB2
NKX1-1
NKX2-2
NOBOX
NPAS1
NPAS3
NR0B1
NR4A1
NR4A2
NRF1
ONECUT1
PARP1
PAX2
PAX4
PAX8
PBX2
PGR
PHOX2A
PHOX2B
PLAU
POU2F1
POU3F2
POU5F1
PPARG
PPARGC1A
PPARGC1B
PRKRIR
RUNX2
RXRB
SALL4
SIM1
SIM2
SIRT1
SOX10
SOX11
SOX15
SOX17
SOX2
SOX5
SOX7
SOX9
SP1
SREBF1
SREBF2
SRY
STAT1
STAT3
STAT4
TBX3
TCF3
TCF7L2
TEAD3
TFAM
TFAP2A
TFCP2
TFDP1
TFE3
TFEB
TFEC
THRA
TLX2
TWIST1
VAX1
VEZF1
XBP1
XRCC5
ZBTB2
ZBTB7A
ZBTB7B
ZBTB7C
ZFHX3
ZFX
ZIC3
ZIC5
ZKSCAN3
ZKSCAN4
ZNF219
ZNF263
ZNF281
ZNF318
ZNF35
ZNF367
ZNF384
ZNF695
