# Supplementary material for: Systematic identification of single transcription factor perturbations that drive cellular and tissue rejuvenation
Source: Proc Natl Acad Sci U S A. 2026 Jan 9;123(2):e2515183123. doi: 10.1073/pnas.2515183123 (PMC12799168; doi:10.1073/pnas.2515183123)
Supplement: Supplementary file 3 — Dataset S02 (XLSX) [file pnas.2515183123.sd02.xlsx]

## Sheet: TableS2
CRA	All_corr	G2M	G1	S		CRI	All_corr	G2M	G1	S
DLX6	-0.57	-0.13 (3.24e-86)	-0.05 (5.59e-17)	-0.12 (3.76e-77)		EGR1	-0.55	-0.08 (1.30e-37)	-0.26 (0.00e+00)	-0.12 (7.93e-73)
E2F3	-0.53	-0.17 (1.21e-158)	-0.03 (3.07e-06)	-0.12 (2.34e-83)		ZFX	-0.51	-0.11 (9.17e-61)	-0.15 (1.35e-125)	-0.02 (7.52e-03)
FOXM1	-0.47	-0.09 (3.20e-40)	-0.06 (9.88e-22)	-0.08 (3.55e-38)		ATF4	-0.48	-0.08 (2.90e-38)	-0.11 (4.01e-70)	0.04 (6.92e-09)
FOSL1	-0.45	-0.16 (1.03e-140)	-0.07 (9.95e-30)	-0.01 (8.41e-02)		VEZF1	-0.47	-0.14 (7.59e-102)	0.07 (4.37e-26)	-0.17 (1.51e-159)
NFATC4	-0.41	-0.08 (1.61e-39)	-0.06 (5.44e-18)	-0.07 (1.72e-28)		MAZ	-0.47	-0.03 (4.69e-07)	-0.26 (0.00e+00)	-0.08 (5.00e-39)
MYC	-0.4	-0.24 (8.69e-299)	-0.06 (1.68e-21)	-0.19 (3.05e-190)		SOX2	-0.47	-0.13 (1.01e-89)	0.03 (1.20e-06)	-0.05 (5.64e-17)
STAT4	-0.39	-0.11 (1.90e-64)	-0.18 (4.92e-169)	-0.08 (3.40e-36)		PAX8	-0.44	-0.09 (1.51e-40)	-0.22 (1.77e-263)	0.03 (4.78e-06)
GATA3	-0.38	-0.19 (6.65e-183)	-0.01 (2.19e-01)	-0.11 (1.04e-63)		ZFHX3	-0.43	-0.09 (2.31e-44)	0.04 (1.98e-09)	-0.15 (2.81e-116)
EZH2	-0.36	-0.02 (3.64e-03)	-0.16 (2.93e-134)	0.06 (2.32e-19)		ATG4C	-0.42	-0.06 (6.19e-21)	0.07 (3.56e-25)	-0.03 (7.16e-08)
PLAU	-0.35	-0.04 (4.51e-08)	-0.13 (2.23e-89)	-0.05 (5.69e-13)		PLAU	-0.41	-0.09 (8.13e-48)	-0.18 (1.20e-167)	-0.06 (5.30e-23)
HSF2	-0.35	-0.05 (1.21e-14)	-0.20 (1.44e-207)	-0.08 (1.29e-32)		ATG5	-0.41	0.02 (8.79e-04)	-0.28 (0.00e+00)	-0.08 (6.23e-38)
PAX4	-0.33	-0.09 (1.25e-45)	-0.18 (4.60e-176)	-0.06 (1.37e-22)		HMGB1	-0.41	-0.07 (1.85e-29)	-0.29 (0.00e+00)	-0.04 (1.05e-11)
NKX2-2	-0.32	-0.04 (1.28e-09)	-0.11 (1.02e-63)	-0.05 (5.82e-15)		STAT3	-0.41	-0.02 (2.04e-02)	0.01 (3.38e-02)	-0.07 (2.82e-29)
SIM2	-0.32	-0.16 (1.00e-143)	0.03 (3.06e-05)	0.03 (7.30e-07)		GATA2	-0.4	-0.05 (2.37e-12)	-0.23 (3.28e-282)	-0.12 (7.55e-73)
VAX1	-0.3	-0.01 (2.94e-02)	-0.05 (3.08e-13)	0.06 (4.96e-20)		KLF4	-0.39	-0.02 (1.08e-02)	-0.17 (3.00e-155)	0.00 (5.40e-01)
