# Supplementary material for: Systematic identification of single transcription factor perturbations that drive cellular and tissue rejuvenation
Source: Proc Natl Acad Sci U S A. 2026 Jan 9;123(2):e2515183123. doi: 10.1073/pnas.2515183123 (PMC12799168; doi:10.1073/pnas.2515183123)
Supplement: Supplementary file 4 — Dataset S03 (XLSX) [file pnas.2515183123.sd03.xlsx]

## Sheet: Sheet1
GO biological process complete	Homo sapiens - REFLIST (20580)	upload_1 (552)	upload_1 (expected)	upload_1 (over/under)	upload_1 (fold Enrichment)	upload_1 (raw P-value)	upload_1 (FDR)
ribonucleoprotein complex biogenesis (GO:0022613)	451	37	12.1	+	3.06	1.87E-09	1.56E-06
nucleoside phosphate biosynthetic process (GO:1901293)	297	28	7.97	+	3.51	9.32E-09	5.00E-06
folic acid-containing compound metabolic process (GO:0006760)	26	9	0.7	+	12.91	1.40E-08	6.79E-06
translation (GO:0006412)	392	32	10.51	+	3.04	2.67E-08	1.15E-05
ribosome biogenesis (GO:0042254)	308	27	8.26	+	3.27	7.82E-08	3.09E-05
tetrahydrofolate metabolic process (GO:0046653)	17	7	0.46	+	15.35	1.48E-07	5.18E-05
pteridine-containing compound metabolic process (GO:0042558)	33	9	0.89	+	10.17	1.46E-07	5.23E-05
mitochondrial translation (GO:0032543)	109	15	2.92	+	5.13	2.21E-07	7.54E-05
dicarboxylic acid metabolic process (GO:0043648)	95	14	2.55	+	5.49	2.36E-07	7.87E-05
GMP biosynthetic process (GO:0006177)	14	6	0.38	+	15.98	9.06E-07	2.78E-04
membraneless organelle assembly (GO:0140694)	351	27	9.41	+	2.87	1.06E-06	3.17E-04
chromosome segregation (GO:0007059)	335	26	8.99	+	2.89	1.41E-06	4.01E-04
thioester biosynthetic process (GO:0035384)	43	9	1.15	+	7.8	1.68E-06	4.60E-04
acyl-CoA biosynthetic process (GO:0071616)	43	9	1.15	+	7.8	1.68E-06	4.69E-04
L-amino acid biosynthetic process (GO:0170034)	57	10	1.53	+	6.54	2.47E-06	6.51E-04
proteinogenic amino acid biosynthetic process (GO:0170038)	57	10	1.53	+	6.54	2.47E-06	6.63E-04
mitochondrial gene expression (GO:0140053)	150	16	4.02	+	3.98	2.88E-06	7.34E-04
RNA splicing, via transesterification reactions (GO:0000375)	246	21	6.6	+	3.18	3.31E-06	8.30E-04
sensory perception of smell (GO:0007608)	472	0	12.66	-	< 0.01	4.02E-06	9.60E-04
alpha-amino acid biosynthetic process (GO:1901607)	60	10	1.61	+	6.21	4.01E-06	9.73E-04
amino acid metabolic process (GO:0006520)	272	22	7.3	+	3.02	4.69E-06	1.10E-03
rRNA processing (GO:0006364)	215	19	5.77	+	3.29	5.86E-06	1.35E-03
thioester metabolic process (GO:0035383)	92	12	2.47	+	4.86	6.34E-06	1.40E-03
acyl-CoA metabolic process (GO:0006637)	92	12	2.47	+	4.86	6.34E-06	1.42E-03
'de novo' IMP biosynthetic process (GO:0006189)	6	4	0.16	+	24.86	7.36E-06	1.58E-03
purine ribonucleoside monophosphate biosynthetic process (GO:0009168)	19	6	0.51	+	11.77	7.30E-06	1.59E-03
purine-containing compound biosynthetic process (GO:0072522)	239	20	6.41	+	3.12	7.62E-06	1.61E-03
detection of chemical stimulus involved in sensory perception of smell (GO:0050911)	440	0	11.8	-	< 0.01	8.84E-06	1.80E-03
RNA splicing, via transesterification reactions with bulged adenosine as nucleophile (GO:0000377)	242	20	6.49	+	3.08	9.18E-06	1.81E-03
mRNA splicing, via spliceosome (GO:0000398)	242	20	6.49	+	3.08	9.18E-06	1.84E-03
tRNA aminoacylation for protein translation (GO:0006418)	41	8	1.1	+	7.27	1.11E-05	2.12E-03
ERAD pathway (GO:0036503)	97	12	2.6	+	4.61	1.10E-05	2.13E-03
RNA splicing (GO:0008380)	375	26	10.06	+	2.58	1.09E-05	2.13E-03
small molecule biosynthetic process (GO:0044283)	464	30	12.45	+	2.41	1.21E-05	2.28E-03
purine nucleoside monophosphate biosynthetic process (GO:0009127)	21	6	0.56	+	10.65	1.39E-05	2.56E-03
AMP biosynthetic process (GO:0006167)	13	5	0.35	+	14.34	1.47E-05	2.63E-03
amino acid biosynthetic process (GO:0008652)	69	10	1.85	+	5.4	1.46E-05	2.64E-03
nucleoside monophosphate biosynthetic process (GO:0009124)	43	8	1.15	+	6.94	1.61E-05	2.85E-03
XMP metabolic process (GO:0097292)	7	4	0.19	+	21.3	1.68E-05	2.87E-03
XMP biosynthetic process (GO:0097293)	7	4	0.19	+	21.3	1.68E-05	2.90E-03
'de novo' XMP biosynthetic process (GO:0097294)	7	4	0.19	+	21.3	1.68E-05	2.94E-03
modified amino acid metabolic process (GO:0006575)	173	16	4.64	+	3.45	1.80E-05	3.03E-03
protein-RNA complex assembly (GO:0022618)	193	17	5.18	+	3.28	1.88E-05	3.10E-03
tRNA aminoacylation (GO:0043039)	44	8	1.18	+	6.78	1.93E-05	3.11E-03
amino acid activation (GO:0043038)	45	8	1.21	+	6.63	2.29E-05	3.66E-03
one-carbon metabolic process (GO:0006730)	23	6	0.62	+	9.73	2.48E-05	3.88E-03
nucleobase metabolic process (GO:0009112)	34	7	0.91	+	7.68	2.76E-05	4.27E-03
'de novo' AMP biosynthetic process (GO:0044208)	8	4	0.21	+	18.64	3.29E-05	5.04E-03
protein-RNA complex organization (GO:0071826)	202	17	5.42	+	3.14	3.37E-05	5.12E-03
rRNA metabolic process (GO:0016072)	250	19	6.71	+	2.83	4.87E-05	7.32E-03
ribosomal large subunit biogenesis (GO:0042273)	65	9	1.74	+	5.16	5.65E-05	8.41E-03
GMP metabolic process (GO:0046037)	27	6	0.72	+	8.29	6.64E-05	9.68E-03
purine nucleobase metabolic process (GO:0006144)	19	5	0.51	+	9.81	1.16E-04	1.63E-02
nucleotide metabolic process (GO:0009117)	432	26	11.59	+	2.24	1.25E-04	1.72E-02
pyruvate metabolic process (GO:0006090)	72	9	1.93	+	4.66	1.27E-04	1.74E-02
positive regulation of double-strand break repair via homologous recombination (GO:1905168)	43	7	1.15	+	6.07	1.34E-04	1.81E-02
ribosomal small subunit biogenesis (GO:0042274)	107	11	2.87	+	3.83	1.42E-04	1.90E-02
IMP biosynthetic process (GO:0006188)	11	4	0.3	+	13.56	1.45E-04	1.92E-02
carboxylic acid biosynthetic process (GO:0046394)	273	19	7.32	+	2.59	1.56E-04	2.04E-02
organic acid biosynthetic process (GO:0016053)	276	19	7.4	+	2.57	1.80E-04	2.33E-02
RNA modification (GO:0009451)	169	14	4.53	+	3.09	1.93E-04	2.44E-02
negative regulation of translation (GO:0017148)	130	12	3.49	+	3.44	2.01E-04	2.49E-02
response to endoplasmic reticulum stress (GO:0034976)	235	17	6.3	+	2.7	2.17E-04	2.67E-02
negative regulation of organelle organization (GO:0010639)	340	22	9.12	+	2.41	2.30E-04	2.81E-02
tricarboxylic acid cycle (GO:0006099)	34	6	0.91	+	6.58	2.57E-04	3.07E-02
amide metabolic process (GO:0043603)	402	24	10.78	+	2.23	2.56E-04	3.08E-02
ribonucleoside monophosphate biosynthetic process (GO:0009156)	35	6	0.94	+	6.39	3.03E-04	3.59E-02
tRNA metabolic process (GO:0006399)	199	15	5.34	+	2.81	3.24E-04	3.80E-02
regulation of chromosome organization (GO:0033044)	244	17	6.54	+	2.6	3.37E-04	3.89E-02
regulation of nucleocytoplasmic transport (GO:0046822)	118	11	3.17	+	3.48	3.36E-04	3.92E-02
tetrahydrofolate biosynthetic process (GO:0046654)	6	3	0.16	+	18.64	3.61E-04	4.02E-02
mRNA processing (GO:0006397)	459	26	12.31	+	2.11	3.51E-04	4.03E-02
10-formyltetrahydrofolate metabolic process (GO:0009256)	6	3	0.16	+	18.64	3.61E-04	4.05E-02
L-proline biosynthetic process (GO:0055129)	6	3	0.16	+	18.64	3.61E-04	4.08E-02
proline biosynthetic process (GO:0006561)	6	3	0.16	+	18.64	3.61E-04	4.11E-02
AMP metabolic process (GO:0046033)	24	5	0.64	+	7.77	3.80E-04	4.20E-02
protein complex oligomerization (GO:0051259)	271	18	7.27	+	2.48	4.06E-04	4.45E-02
