# Supplementary material for: Systematic identification of single transcription factor perturbations that drive cellular and tissue rejuvenation
Source: Proc Natl Acad Sci U S A. 2026 Jan 9;123(2):e2515183123. doi: 10.1073/pnas.2515183123 (PMC12799168; doi:10.1073/pnas.2515183123)
Supplement: Supplementary file 5 — Dataset S04 (CSV) [file pnas.2515183123.sd04.csv]

gene	log2fc_CRA	r_CRA	log2fc_CRI	r_CRI
DLX6	0.53	-0.57	0	0.2
E2F3	-0.18	-0.53	0.31	0.07
FOXM1	2.38	-0.47	-0.38	-0.21
FOSL1	2.07	-0.45	-2.7	0.19
NFATC4	0.46	-0.41	-0.66	-0.14
MYC	1.53	-0.4	-0.48	0.11
STAT4	5.25	-0.39	-0.04	0.09
GATA3	3.3	-0.38	-0.03	0.39
EZH2	5.08	-0.36	-1.37	0.52
PLAU	4.54	-0.35	-2.62	-0.41
HSF2	0.18	-0.35	-0.78	0.31
PAX4	5.54	-0.33	0	0.15
NKX2-2	0.15	-0.32	0	0.35
SIM2	3.41	-0.32	0.26	0.08
VAX1	2.56	-0.3	0	0.13
STAT3	2.23	-0.3	-2.51	-0.41
ZFHX3	1.39	-0.29	-0.11	-0.43
ZFX	0.49	-0.12	-0.9	-0.51
KLF4	1.61	-0.08	-0.76	-0.39
VEZF1	0.82	-0.06	-1.73	-0.47
ATG5	2.35	-0.05	-2.3	-0.41
ATF4	1.54	-0.04	-1.85	-0.48
GATA2	3.05	-0.04	0.52	-0.4
PAX8	0.06	0	0	-0.44
ATG4C	1.48	0	-0.62	-0.42
SOX2	1	0.13	0	-0.47
MAZ	0.51	0.27	-1.28	-0.47
HMGB1	0.49	0.28	0.07	-0.41
EGR1	2.13	0.41	-1.82	-0.55
