# Supplementary material for: Systematic identification of single transcription factor perturbations that drive cellular and tissue rejuvenation
Source: Proc Natl Acad Sci U S A. 2026 Jan 9;123(2):e2515183123. doi: 10.1073/pnas.2515183123 (PMC12799168; doi:10.1073/pnas.2515183123)
Supplement: Supplementary file 8 — Dataset S07 (XLSX) [file pnas.2515183123.sd07.xlsx]

## Sheet: Sheet1
Gene	Direction	Sequence (5'-3')
ACTB	Forward	AGAGCTACGAGCTGCCTGAC
ACTB	Reverse	AGCACTGTGTTGGCGTACAG
CDKN1A (p21)	Forward	TGTCCGTCAGAACCCATGC
CDKN1A (p21)	Reverse	AAAGTCGAAGTTCCATCGCTC
EZH2	Forward	AATCAGAGTACATGCGACTGAGA
EZH2	Reverse	GCTGTATCCTTCGCTGTTTCC
STAT3	Forward	CAGCAGCTTGACACACGGTA
STAT3	Reverse	AAACACCAAAGTGGCATGTGA
ZFX	Forward	GGCAGTCCACAGCAAGAAC
ZFX	Reverse	TTGGTATCCGAGAAAGTCAGAAG
TIMP1	Forward	CTTCTGCAATTCCGACCTCGT
TIMP1	Reverse	ACGCTGGTATAAGGTGGTCTG
TIMP2	Forward	AAGCGGTCAGTGAGAAGGAAG
TIMP2	Reverse	GGGGCCGTGTAGATAAACTCTAT
SOX2	Forward	GCCGAGTGGAAACTTTTGTCG
SOX2	Reverse	GGCAGCGTGTACTTATCCTTCT
KLF4	Forward	CCCACATGAAGCGACTTCCC
KLF4	Reverse	CAGGTCCAGGAGATCGTTGAA
MYC	Forward	GGCTCCTGGCAAAAGGTCA
MYC	Reverse	CTGCGTAGTTGTGCTGATGT
OCT4	Forward	CTGGGTTGATCCTCGGACCT
OCT4	Reverse	CCATCGGAGTTGCTCTCCA
