# Supplementary material for: Systematic identification of single transcription factor perturbations that drive cellular and tissue rejuvenation
Source: Proc Natl Acad Sci U S A. 2026 Jan 9;123(2):e2515183123. doi: 10.1073/pnas.2515183123 (PMC12799168; doi:10.1073/pnas.2515183123)
Supplement: Supplementary file 9 — Dataset S08 (XLSX) [file pnas.2515183123.sd08.xlsx]

## Sheet: Sheet1
Material name	Manufacturer	Identifier
Phospho-Histone H2A.X (Ser139) Rabbit mAb	Cell Signaling Technology	9718S
Ki-67 Mouse mAb	Cell Signaling Technology	9449S
Histone H3K9me3 (trimethyl Lys9)	Invitrogen	PA5-31910
Histone H3K27me3 (trimethyl Lys27) Rabbit mAb	Cell Signaling Technology	9733S
Bovine Serum Albumin	Fisher BioReagents	BP9703-100
µ-Slide 8 Well chambered slide	ibidi	80826
Alexa Fluor™ 488 donkey anti-rabbit antibody	Invitrogen	R37118
Alexa Fluor™ 488 donkey anti-mouse IgG	Invitrogen	A21202
Alexa Fluor™ 546 Phalloidin	Invitrogen	A22283
H3K9me3 Polyclonal Antibody	Invitrogen	PA5-31910
Triton X-100	Sigma	X100-100mL
10 % Formaldehyde Solution (w/v) Methanol-free	Thermo Scientific	28906
Hoechst 33342	Thermo Scientific	62249
XL1-Blue Chemically Competent cells	Macrolab, UC Berkeley	N/A
Hemocytometer, Neubauer Improved	Bulldog Bio	DHC-N01
Trypan Blue Stain (0.4%)	Gibco	15250-061
Primary Dermal Fibroblast Normal; Human, Neonatal (HDFn)	ATCC	PCS-201-010
Fibroblast growth kit low serum	ATCC	PCS-201-041
Penicillin-Streptomycin-Amphotericin B Solution	ATCC	PCS-999-002
Phenol Red	ATCC	PCS-999-001
Fibroblast Basal Medium	ATCC	PCS-201-030
Fetal Bovine Serum qualified, USA origin	Thermo Fisher Scientific	26140087
Minimum Essential Medium	Gibco	11095-080
Dulbecco's Modified Eagle Medium	Gibco	11965-092
Puromycin	Sigma-Aldrich	540411
Lenti-X™ 293T Cell Line	Takara	632180
pJKNp44 dCas9 VPR; pHR-SFFV-HA-NLS-dSpCas9(D10A/H840)-VPR-2PA-BFP	Weissman lab	doi.org/10.1038/nmeth.4483
pMH0001 UCOE-SFFV-dCas9-BFP-KRAB	Weissman lab	doi.org/10.1016/j.cell.2016.11.048
pJR89 insert for dual sgRNA plasmid	Weissman lab	Addgene 140096
pJR85 dual sgRNA plasmid	Weissman lab	Addgene 140095
QIAamp DNA Blood Mini Kit	Qiagen	51104
LysoTracker™ Red DND-99	Invitrogen	L7528
TMRE-Mitochondrial Membrane Potential Assay Kit	Abcam	ab113852
Promega GloMax plate reader	Promega	N/A
Proteasome-Glo Chymotrypsin-like cell-based assay	Promega	G8660
SuperScript IV Reverse Transcriptase	Invitrogen	18090050
RNaseOUT Ribonuclease Inhibitor	Invitrogen	10777-019
KAPA SYBR FAST Universal MasterMix	Roche	KK4602
RNeasy Plus Mini Kit	Qiagen	74134
Chromium Single Cell 3' Kit v2	10x Genomics	120237
Chromium Next GEM Single Cell 5' Kit v1.1	10x Genomics	1000167
Senescence β-Galactosidase Staining Kit	Cell Signaling Technology	9860
pMJ114 (Plasmid #85995); sgRNA, bovine promoter	Weissman lab	Addgene 85995
pMJ117 (Plasmid #85997); sgRNA human promoter	Weissman lab	Addgene 85997
pMJ179 (Plasmid #85996)	Weissman lab	Addgene 85996
TransIT-LT1 transfection reagent	Mirus	MIR 2304
OSKIM plamsid	Cibelli lab	Addgene 24603
